# Supplementary material for: Evaluation of Candidate Reference Genes for Gene Expression Normalization in Brassica juncea Using Real Time Quantitative RT-PCR
Source: PLoS One. 2012 May 11;7(5):e36918. doi: 10.1371/journal.pone.0036918 (PMC3350508; doi:10.1371/journal.pone.0036918)
Supplement: File S1 — Gene expression profile of the genes considered in present study, as observed in B. rapa microarray database (http://www.brassica-rapa.org). (XLS) [file pone.0036918.s001.xls]

## Sheet: B.rapa
File S1: Gene expression profile of the genes considered in present study, as observed in B. rapa microarray database (http://www.brassica-rapa.org).
1	Tonoplatic Instrinsic proteins (TIPS41)
	BRAS0001S00000035							Development Stages										Cold Stress					Floral Bud Development
	Experiment	BLCS0D_1	BLCS2D_1	BLCS1W_1	BLCS2W_1	BLCC0D_1	BLCC1D_1	BLCC1W_1	BLCC4W_1	BLCC7W_1	BLCA1D_1	BLCA2D_1	BLCA1W_1	BLCA2W_1	BLCA3W_1	BCD00_1	BCD05_1	BCD3h_1	BCD12_1	BCD24_1	BCD48_1	BFD01_1	BFD02_1	BFD03_1	BFD04_1	Mean
	Intensity	7338.04	5618.7	2892.51	3785.4	3433.96	3606.4	5705.57	6972.52	5568.24	5267.69	5368.24	3618.64	3730.58	3984.22	5003.23	5178.32	5725.67	4927.6	4804.3	6673.56	6097.45	7293.42	5591.18	5926.72	5171.34
	Normalized Expression	0.70473	0.92038	1.78784	1.36613	1.50594	1.43393	0.906367	0.741674	0.928721	0.981709	0.963321	1.42908	1.3862	1.29796	1.0336	0.998652	0.903185	1.04946	1.0764	0.7749	0.848115	0.709042	0.92491	0.872547
2	Acyl Carrier Proteins(ACP)
	BRAS0001S00000074
	Experiment	BLCS0D_1	BLCS2D_1	BLCS1W_1	BLCS2W_1	BLCC0D_1	BLCC1D_1	BLCC1W_1	BLCC4W_1	BLCC7W_1	BLCA1D_1	BLCA2D_1	BLCA1W_1	BLCA2W_1	BLCA3W_1	BCD00_1	BCD05_1	BCD3h_1	BCD12_1	BCD24_1	BCD48_1	BFD01_1	BFD02_1	BFD03_1	BFD04_1
	Intensity	4660.38	4412.76	2410	3752.65	3680.91	4171.98	5362.77	4652.68	3991.07	3488.56	3967.39	3256.54	3908.59	3594.53	4674.89	4683.49	4053.85	4778.69	5231.96	6820.9	4190.88	4757.96	4760.54	4397.16	4319.21
	Normalized Expression	0.926794	0.978801	1.7922	1.15098	1.17341	1.03529	0.805407	0.928328	1.08222	1.23811	1.08868	1.32632	1.10506	1.20161	0.923918	0.922221	1.06546	0.903849	0.825544	0.633232	1.03062	0.907787	0.907295	0.982274
3	Tryptophan synthase β chain (TSB)
	BRAS0001S00016938
	Experiment	BLCS0D_1	BLCS2D_1	BLCS1W_1	BLCS2W_1	BLCC0D_1	BLCC1D_1	BLCC1W_1	BLCC4W_1	BLCC7W_1	BLCA1D_1	BLCA2D_1	BLCA1W_1	BLCA2W_1	BLCA3W_1	BCD00_1	BCD05_1	BCD3h_1	BCD12_1	BCD24_1	BCD48_1	BFD01_1	BFD02_1	BFD03_1	BFD04_1
	Intensity	1191.02	1750.64	4323.24	1644.91	2209.22	2015.05	2527.45	5844.34	4930.78	3900.52	3096.39	3111.25	2163.25	5047.89	2209.22	2015.05	2527.45	3111.25	2163.25	5047.89	3133.56	8481.03	6011.5	12382.8	3784.96
	Normalized Expression	3.17791	2.16204	0.875491	2.30101	1.71325	1.87834	1.49754	0.647628	0.767618	0.970372	1.22238	1.21654	1.74966	0.74981	1.71325	1.87834	1.49754	1.21654	1.74966	0.74981	1.20788	0.446285	0.629619	0.305662
4	Sucrose non fermenting protein kinase (SNF)
	BRAS0001S00001938
	Experiment	BLCS0D_1	BLCS2D_1	BLCS1W_1	BLCS2W_1	BLCC0D_1	BLCC1D_1	BLCC1W_1	BLCC4W_1	BLCC7W_1	BLCA1D_1	BLCA2D_1	BLCA1W_1	BLCA2W_1	BLCA3W_1	BCD00_1	BCD05_1	BCD3h_1	BCD12_1	BCD24_1	BCD48_1	BFD01_1	BFD02_1	BFD03_1	BFD04_1
	Intensity	1566.84	11686	8895.5	12848.6	10220.4	13761.4	13618.4	15720.4	11538.4	10960.4	10150.8	16409.7	12128.8	14329.7	12848.6	10220.4	13761.4	13618.4	15720.4	11538.4	16351.5	22934.8	18322.3	24230.8	13474.3
	Normalized Expression	8.59964	1.15303	1.51473	1.04869	1.31837	0.979134	0.989416	0.857119	1.16778	1.22936	1.32741	0.821116	1.11093	0.940303	1.04869	1.31837	0.979134	0.989416	0.857119	1.16778	0.824038	0.587503	0.735402	0.55608
5	Leucine rich repeats trans membrane domain proteins (TMD)
	BRAS0001S00005873
	Experiment	BLCS0D_1	BLCS2D_1	BLCS1W_1	BLCS2W_1	BLCC0D_1	BLCC1D_1	BLCC1W_1	BLCC4W_1	BLCC7W_1	BLCA1D_1	BLCA2D_1	BLCA1W_1	BLCA2W_1	BLCA3W_1	BCD00_1	BCD05_1	BCD3h_1	BCD12_1	BCD24_1	BCD48_1	BFD01_1	BFD02_1	BFD03_1	BFD04_1
	Intensity	1528.13	1007.69	738.25	930.97	800.97	799.29	758.74	1003.44	830.26	851.16	1108.36	1131.04	763	646.89	1321.89	1386.54	1133.75	1473.09	1210.54	1453.55	1252.29	991.38	991.86	1110.05	1050.96
	Normalized Expression	0.687745	1.04294	1.42359	1.12889	1.31211	1.31487	1.38514	1.04736	1.26583	1.23474	0.948215	0.929201	1.37741	1.62464	0.795046	0.757976	0.92698	0.713442	0.868178	0.723033	0.839234	1.0601	1.05959	0.946772
6	Zinc Fingers (ZNF)
	BRAS0001S00004983
	Experiment	BLCS0D_1	BLCS2D_1	BLCS1W_1	BLCS2W_1	BLCC0D_1	BLCC1D_1	BLCC1W_1	BLCC4W_1	BLCC7W_1	BLCA1D_1	BLCA2D_1	BLCA1W_1	BLCA2W_1	BLCA3W_1	BCD00_1	BCD05_1	BCD3h_1	BCD12_1	BCD24_1	BCD48_1	BFD01_1	BFD02_1	BFD03_1	BFD04_1
	Intensity	17886	2321.24	2286.17	1827.45	1618.14	2454.14	1620.4	2640.19	2281.17	2161.84	1795.64	1885.61	2790.55	2238.74	1188.66	1156.03	1402.22	3866.34	3775.41	2424.9	1875.6	2065.63	2095.9	2442.65	2837.53
	Normalized Expression	0.158645	1.22242	1.24117	1.55272	1.75357	1.15622	1.75113	1.07474	1.24389	1.31255	1.58023	1.50483	1.01683	1.26747	2.38716	2.45454	2.0236	0.733905	0.751581	1.17016	1.51286	1.37369	1.35385	1.16166
7	Ubiquitin conjugating enzyme (UBQ9)
	BRAS0001S00000028
	Experiment	BLCS0D_1	BLCS2D_1	BLCS1W_1	BLCS2W_1	BLCC0D_1	BLCC1D_1	BLCC1W_1	BLCC4W_1	BLCC7W_1	BLCA1D_1	BLCA2D_1	BLCA1W_1	BLCA2W_1	BLCA3W_1	BCD00_1	BCD05_1	BCD3h_1	BCD12_1	BCD24_1	BCD48_1	BFD01_1	BFD02_1	BFD03_1	BFD04_1
	Intensity	1996.71	1525.34	1744.11	1795.8	1404.49	2268.34	1929.92	2203.67	2019.5	2081.05	2043.58	1775.03	2325.99	1741.93	1848.85	1820.67	2218.54	2575.07	1883.66	1415.79	2324.5	2500.47	2380.8	2590.69	2017.27
	Normalized Expression	1.0103	1.32251	1.15662	1.12333	1.4363	0.889316	1.04526	0.915414	0.998896	0.969352	0.987126	1.13647	0.867274	1.15807	1.09109	1.10798	0.909278	0.783385	1.07093	1.42484	0.86783	0.806756	0.847308	0.778661
8	α-Tubulin (TUA)
	BRAS0001S00000002
	Experiment	BLCS0D_1	BLCS2D_1	BLCS1W_1	BLCS2W_1	BLCC0D_1	BLCC1D_1	BLCC1W_1	BLCC4W_1	BLCC7W_1	BLCA1D_1	BLCA2D_1	BLCA1W_1	BLCA2W_1	BLCA3W_1	BCD00_1	BCD05_1	BCD3h_1	BCD12_1	BCD24_1	BCD48_1	BFD01_1	BFD02_1	BFD03_1	BFD04_1
	Intensity	396.28	428.23	511.32	444.98	857.57	671.57	487.36	507.23	488.27	1599.27	1452.6	8752.49	12975.5	25197	486.47	499.55	626.49	522.41	471.39	442.8	44815.6	52005.6	59635.6	61639.6	11496.5
	Normalized Expression	29.011	26.8465	22.4839	25.8359	13.4059	17.1188	23.5893	22.6652	23.5453	7.18857	7.91441	1.31351	0.886014	0.456263	23.6324	23.0137	18.3506	22.0066	24.3884	25.9631	0.256528	0.221062	0.192779	0.186511
9	Gly-3-phospho dehydrogenase (GAPDH)
	BRAS0001S00013589
	Experiment	BLCS0D_1	BLCS2D_1	BLCS1W_1	BLCS2W_1	BLCC0D_1	BLCC1D_1	BLCC1W_1	BLCC4W_1	BLCC7W_1	BLCA1D_1	BLCA2D_1	BLCA1W_1	BLCA2W_1	BLCA3W_1	BCD00_1	BCD05_1	BCD3h_1	BCD12_1	BCD24_1	BCD48_1	BFD01_1	BFD02_1	BFD03_1	BFD04_1
	Intensity	998.66	1575.42	891.69	1052.75	739.57	870.36	1122	934.98	768.04	742.61	696.22	580.43	1271.62	934.08	610.7	691.42	741.92	841.23	1471.09	1344.43	969.4	1457.94	1000.38	595.03	954.249
	Normalized Expression	0.296207	0.187766	0.331741	0.280988	0.399976	0.339871	0.263645	0.316381	0.385149	0.398338	0.42488	0.509639	0.232625	0.316686	0.484379	0.42783	0.398709	0.35164	0.201082	0.220026	0.305148	0.202896	0.295698	0.497135
