# Supplementary material for: Evaluation of Candidate Reference Genes for Gene Expression Normalization in Brassica juncea Using Real Time Quantitative RT-PCR
Source: PLoS One. 2012 May 11;7(5):e36918. doi: 10.1371/journal.pone.0036918 (PMC3350508; doi:10.1371/journal.pone.0036918)
Supplement: File S2 — Expression profile of the selected genes as observed in previous study by Niu et al., 2009 [31] on B. napus seed development and fatty acid metabolism (www.rapeseed.plantsignal.cn). (XLS) [file pone.0036918.s002.xls]

## Sheet: B.napus
	File S2: Expression profile of the selected genes as observed in previous study by Niu et al., 2009 [31] on B. napus seed development and fatty acid metabolism (www.rapeseed.plantsignal.cn).
					Days after flowering
	Genes	7DAP	9DAP	12DAP	17DAP	19DAP	21DAP	25DAP	31DAP
1	Zinc finger (C3HC4-type protein) (ZNF)	1.37	1.34	1.83	2.5	1.49	1.26	1.69	2.44
2	Tryptophan synthase beta chain (TSB)	1.45	1.71	1.24	1.81	1.81	1.61	1.61	3.33
3	Clathrin adaptor complex (CAC)	0.705	0.763	1.055	1.117	0.632	1.214	0.938	0.892
4	Tonoplatic Instrinsic proteins (TIPS41)	0.978	0.958	0.356	0.522	0.469	0.724	0.699	0.974
5	Acyl Carrier Proteins (ACP)	0.632	0.656	2.319	1.418	0.971	0.573	1.44	1.03
6	Sucrose Non fermenting protein kinase(SNF)	1.37	0.774	0.847	0.81	0.835	1.148	1.294	1.287
7	Gly 3-phospho dehydrogenase (GAPDH)	ND	1.014	0.578	ND	1.05	ND	3.214	2.8
8	Ubiqutin conjugating protein (UBQ)	1.2	1.074	0.542	1.004	0.745	0.932	0.962	1.557
9	Actin (ACT2)	1.626	1.433	0.692	1.337	1.229	1.143	1.406	1.99
10	Elongation factor (ELFA)	1.17	0.924	0.438	0.689	0.52	0.865	0.712	0.698
11	α-Tubulin (TUA)	1.075	0.724	0.471	0.814	1.199	1.285	1.221	1.493
